# Supplementary material for: Quantitative Evaluation of the Reduced Capacity of Skeletal Muscle Hypertrophy after Total Body Irradiation in Relation to Stem/Progenitor Cells
Source: J Clin Med. 2022 Jun 28;11(13):3735. doi: 10.3390/jcm11133735 (PMC9267799; doi:10.3390/jcm11133735)
Supplement: Supplementary file 1 [file jcm-11-03735-s001.zip]

Archive with 1 entries (1 files):
- jcm-1725679-supplementary.xlsx
