# Supplementary material for: Quantitative Evaluation of the Reduced Capacity of Skeletal Muscle Hypertrophy after Total Body Irradiation in Relation to Stem/Progenitor Cells
Source: J Clin Med. 2022 Jun 28;11(13):3735. doi: 10.3390/jcm11133735 (PMC9267799; doi:10.3390/jcm11133735)
Supplement: Supplementary file 1 [file jcm-11-03735-s001.zip › jcm-1725679-supplementary.xlsx]

## Sheet: Sheet1
Supplemental Table S1. Specific primers for RT PCR
No.	Gene name	Description	Forward primer	Reverse primer	Utilization purpose
1	Pax7	Paired box 7	CCCAACAGGTTTTCCCAACTG	CGGCCTTCTTCTAGGTTCTGCT	Myogenic determination and differentiation markers
2	Myf5	Myogenic factor 5	TTAGCAAACCATGAACACGAAACA	AAGGGGGCTTCATTTACCAGG
3	MyoD	Myogenic differentiation 1	GGCCACTCAGGTCTCAGGTGT	TGTTGCACTACACAGCATGCCT
4	Myog	Myogenin	TACGTCCATCGTGGACAGCAT	TCAGCTAAATTCCCTCGCTGG
5	c-Met	Met proto-oncogene	CCAAGCCGCGTATGTCAGTAAA	AATAAGTCGACGCGCTGCA
6	Mcad	Muscle calcium-dependent adhesion	GGGCTCTCTCTTGGGATGTG	CTTCTGCACTCTGCCAGGAC
7	Acta1	actin alpha 1, skeletal muscle	CGCGACATCAAAGAGAAGCT	GGGCGATGATCTTGATCTTCATGGTGC
8	Pdgfra	Platelet derived growth factor receptor alpha	GCGGAACCTCAGAGAGAATC	CAGCTGAGGACCAGAAAGAC	Fibroblast relating markers
9	Pdgfrb	Platelet derived growth factor receptor beta	ACTCCATGGGTGGAGATTCG	GGATCTCATAGCGTGGCTTC
10	Fn1	Fibronectin 1	AAACTTGCATCTGGAGGCAAACCC	AGCTCTGATCAGCATGGACCACTT
11	Fap	Fibroblast activation protein	GCACTGCTTTCCAAGGTGAC	ACCAGTTCCAGATGCAAGGG
12	Vim	Vimentin	GGCTGCGAGAGAAATTGCAG	TCAAGACGTGCCAGAGAAGC
13	P4hb	Prolyl 4-hydroxylase, beta polypeptide	TGGCTCAGCAGTATGGTGTC	TGCAGTGTCAGACAGGGTTG
14	Gfap	Glial fibrillary acidic protein	GCAAATGCGCGAACAGGAAG	CGGTTTTCTTCGCCCTCCAG	Nerve fiber, Schwann cell and myelin relating markers
15	NG2	Neuron-glial antigen 2	GGTGGGGATGGACAAATCTGG	CGTAAGGGCTTTGGTCCCATC
16	Ncad	Neural calcium-dependent adhesion	TAAAGAGCGCCAAGCCAAGC	TCTCGTCTAGCCGTCTGATTCC
17	Pmp22	Peripheral myelin protein 22	TCTCAAAGCCTTCGTCAGTCC	TGGTGGCCAATACAAGTCATCG
18	Nes	Nestin	GCTCTGGGCCAGCACTCTTAG	TGTAGACAGGCAGGGCTAGCA
19	p75NTR	p75 neurotrophin receptor	GAGTGCTGCAAAGCCTGCAA	TGGCGCTCACCACGTCAGAG
20	Sox10	SRY (sex determining region Y)-box 10	TCCCCATGTTCTTCCCATCC	CAAAGGGTGCAAGGCAAAGG
21	aSMA	Alpha smooth muscle actin	GCAAACAGGAATACCGACGAAGC	GCTTTGGGCAGGAATGATTTG	Vascular relating markers
22	Smtn	Smoothelin	CGGCAAGAATGTCTAGCCACTC	TCAAAACGCTGCGTGTGTACA
23	VE-cadherin	Vascular endothelial calcium-dependent adhesion	TTGCTGTGTGATAAGCAGTTTGC	TCATGCACCAGGGTGACTAATAGA
24	GAPDH	glyceraldehyde-3-phosphate dehydrogenase	CATCCTGCACCACCAACTGC	ACGCCACAGCTTTCCAGAGG	House-keeping control gene
